# Supplementary material for: Odorants for Surveillance and Control of the Asian Citrus Psyllid (Diaphorina citri)
Source: PLoS One. 2014 Oct 27;9(10):e109236. doi: 10.1371/journal.pone.0109236 (PMC4209970; doi:10.1371/journal.pone.0109236)
Supplement: Table S1 — RP-ORN responses of 61 activators and inhibitors across concentrations. Left, responses to odorants delivered at 10−2 dilution (modified from [19]). Middle, responses to odorants delivered at 10−3 dilution. Right, responses evoked by odors delivered at 10−4 dilution. Chemical classes are color-coded. Responses to odor are shown in spikes per seconds and are subtracted from the spontaneous activity. Activations are labeled in yellow (≥50 spikes/sec). Inhibitory responses are highlighted in red (inhibition ≥50% of spontaneous activity). (XLS) [file pone.0109236.s002.xls]

## Sheet: Table1
		10-2															10-3															10-4
			2A	2B	2C	4A	4B	4C	6A	6B	6C	7A	7B	7C				2A	2B	2C	4A	4B	4C	6A	6B	6C	7A	7B	7C				2A	2B	2C	4A	4B	4C	6A	6B	6C	7A	7B	7C
	Terpenes	sabinene hydrate	1.66667	5.66667	-2	3	127.333	0.666667	0	126	5.33333	0	2.33333	0.666667		Terpenes	sabinene hydrate	0	0	-5	1.66667	18.6667	20.3333	1.66667	38.6667	7.66667	0.666667	7	-3.66667		Terpenes	sabinene hydrate	-0.333333	-2	-3.66667	0.333333	3.66667	4	1	2	9	0.666667	6	-0.333333
		δ-3-carene	0.333333	10.6667	2	1	134.667	-1	0	109	4	1.66667	6	-6.33333			δ-3-carene	-0.333333	-8	3	1.33333	84	0	2.33333	73.6667	0	-1.66667	-1.33333	3			δ-3-carene	1.66667	-3.66667	3.33333	2.66667	3	3.33333	3.66667	-5.66667	12	1.33333	3	-5.66667
		terpinolene	0	4.66667	-3	1	65	-1.33333	2.33333	98.3333	-3.66667	-0.333333	0.333333	-2			terpinolene	0	-2.66667	0.666667	1	90.6667	0	0.666667	81.6667	0	-0.333333	2	0.333333			terpinolene	-1.33333	3.33333	-1.33333	1.33333	2	10.3333	-0.333333	1	22	0	1.33333	-5.33333
		E-β-ocimene	7	0	120.5	-1	29.3333	7.33333	0	24.6667	17	0.333333	-3.33333	4			E-β-ocimene	1.66667	0	86.6667	0.666667	8.66667	5.33333	0.333333	9.66667	6.33333	2.33333	-1.66667	1			E-β-ocimene	0.666667	-4	59	-0.666667	6	6.33333	-0.333333	-5.66667	17.6667	-0.666667	6.33333	-4.66667
		α-humulene	2.33333	117.333	0.333333	0.666667	3.33333	0.333333	0	-1.66667	-1	0.666667	125.333	-14			α-humulene	-0.333333	110.333	0.333333	1.66667	9.33333	3.66667	4	8	0.666667	0	99.6667	0			α-humulene	0	19	6.66667	1.33333	1.33333	5.66667	1.33333	5	-1	0	16	1.33333
		myrcene	1.66667	-0.666667	109.333	1.66667	76.3333	0	0.333333	52.6667	0	-1.33333	5	-1.66667			myrcene	1	28	18	1.33333	8.33333	15.3333	1	7.66667	15	-1	3	-2			myrcene	0.333333	1.66667	15.6667	0.666667	7.66667	0	2	4	11.6667	-0.333333	-2.33333	3
		citral	4.33333	0	119	1.33333	14	-2	0.666667	3.66667	2	0	1	1.33333			citral	-0.666667	2	9	-0.333333	12.3333	7	0.333333	4	7.33333	-1	-0.666667	2.33333			citral	1.66667	2	2.66667	2	-0.666667	5	-0.333333	-2.66667	6.66667	0	0.666667	-1.33333
		α-terpinene	0.333333	4	4.33333	-0.666667	124	0	0.333333	107	0	0	4.33333	-11.3333			α-terpinene	0	-2	-1.66667	2	73.3333	0	6	54.3333	1.33333	-1.66667	0.333333	4			α-terpinene	0	-0.333333	-3	5.66667	5.66667	14.6667	6	44.6667	0	1	3	-3.66667
		(+)-limonene	2.66667	8.33333	87	-0.333333	87.6667	0	-1.33333	88.6667	0	0	-1.33333	6.33333			(+)-limonene	0	2.66667	18	1.66667	80	0	0.333333	79	0	-1.33333	-0.666667	2			(+)-limonene	-0.666667	-1.66667	5	0.666667	5	16.3333	1	7.66667	6.66667	-0.666667	-0.333333	-0.666667
		(+)-carvone	1.66667	1.33333	35.6667	-1.33333	103	0	-0.666667	119.667	0	1.66667	0	3.33333			(+)-carvone	0	3.66667	1.33333	2.33333	2.66667	3	1	2	6.33333	-0.666667	5	-4			(+)-carvone	1.33333	-2.66667	-1	3.66667	1	7.33333	0.666667	-1	5	-0.666667	0.333333	-1.66667
		perillaldehyde	0.333333	5	-5	0.666667	77.3333	0	1.33333	53.3333	0	-0.333333	-1.66667	0			perillaldehyde	1	0	2.33333	-1	1	7.66667	-0.333333	0.333333	9.33333	0	2	-0.666667			perillaldehyde	0	1	-1.33333	0.333333	2.66667	8.33333	1	-5	14.3333	1.33333	-1	-1
		citronellal	1.33333	0.666667	81	3	10.6667	19	0.666667	20.75	0	-0.666667	5	-10			citronellal	1	1.66667	19.3333	7.66667	5.66667	0.333333	-0.333333	4.33333	16.6667	-1	-0.333333	-0.666667			citronellal	0	2.33333	4	1.66667	-1	6	0.666667	4.33333	12.3333	-0.333333	0.333333	4.33333
		ZE-α-farnesene	1.66667	0	77.6667	0.666667	5	-4	0	-5.33333	2	0	2	-3			ZE-α-farnesene	1.33333	1.33333	10	-0.333333	3	7.33333	-1.33333	3.66667	3	0.666667	2.33333	-8.66667			ZE-α-farnesene	0.666667	6.33333	4.33333	-1	4	3.66667	1	7.66667	9.66667	0.666667	0	-1
		ß-caryophyllene	1.33333	101.667	0	0.333333	-5	6.33333	1	-2.33333	-3.66667	0	96	0			ß-caryophyllene	-0.333333	74.3333	0	0	-0.333333	-1	0.666667	0	1.66667	-0.333333	65.6667	-1.33333			ß-caryophyllene	0.666667	68.6667	-0.333333	-1.66667	7	6.66667	2.33333	-0.666667	10.6667	0.333333	50	-5
		γ-terpinene	2.33333	5.66667	18	0	162.333	-12.6667	-0.333333	124.667	-5.33333	-0.666667	7.33333	2.66667			γ-terpinene	0.333333	-4	6.33333	4	112	4.33333	2.33333	90.3333	6	-0.666667	2.66667	3.33333			γ-terpinene	0.333333	6.33333	-1	17.3333	50	3.66667	0.666667	24.3333	11	0	4.66667	10
		(-)-limonene	1.66667	5	21.3333	1	90	0	2	62	0	-0.333333	-3.33333	13.3333			(-)-limonene	-0.333333	3.66667	5.66667	5.33333	79.6667	0	0.333333	70.3333	0	-0.666667	1.66667	2.33333			(-)-limonene	0.666667	-2.33333	3.66667	2	10.6667	11.3333	2.33333	0.666667	16.3333	-0.333333	-4.33333	0
		(-)-α-pinene	-1	20	-5	3	105.667	-12.3333	-0.666667	101	1	-1.66667	9.33333	1.33333			(-)-α-pinene	0.333333	4	-1.66667	6.33333	31	2	3.66667	31	0	1.66667	-2	-0.333333			(-)-α-pinene	0.666667	2.66667	-1	0.333333	16.3333	4	-2.33333	21.3333	5.33333	-2.33333	-2	4.66667
		(-)-β-pinene	1.33333	13.3333	11	4	118.667	-14.3333	-2	107	-12.6667	1.66667	14	-4.66667			(-)-β-pinene	-0.333333	-1.66667	5.66667	2.33333	38.3333	7.66667	2	35	0	-1	4.33333	-2.66667			(-)-β-pinene	-0.666667	0	-1.33333	1.33333	15	-2.66667	1.33333	10.3333	1.33333	1.33333	-3	-0.333333
	Alcohols	Z2-hexanol	1	-3.33333	6	0	53.3333	1.33333	0	90	-0.333333	-0.333333	-3.66667	9.66667		Alcohols	Z2-hexanol	-0.333333	-3	2.33333	-1.66667	40	0	-1	48.6667	0.666667	-0.666667	35.3333	2.66667		Alcohols	Z2-hexanol	0	-0.333333	0	-0.333333	0.666667	8.66667	0.666667	1.33333	10.6667	-0.333333	1.66667	3.33333
		1-hexanol	3.66667	8.66667	9.66667	-2	93.3333	0	-1.66667	84	0	-1.33333	5	18			1-hexanol	0.666667	3.66667	-4	12	77.3333	0	7.66667	52.6667	0	2.33333	1.66667	2.33333			1-hexanol	-0.666667	-3.66667	-3	7.66667	58	0	-1.33333	100.333	0	0	0.333333	2
		Z3-hexenol	0	0	7.66667	-0.666667	72	0.333333	0.333333	64	-3.33333	1.33333	1	12.3333			Z3-hexenol	-1.33333	-5	6	-1.66667	56.3333	0	-0.333333	66	0	0.666667	1.66667	0.666667			Z3-hexenol	-0.666667	-2	-2.66667	3.66667	36.3333	0	0.333333	68.3333	0	-0.666667	-1	-3
		1-octen-3-ol	2.33333	6	38.3333	-1	47.6667	0	-2	61.6667	0	-0.666667	-1.66667	-11.6667			1-octen-3-ol	-0.666667	-1.33333	1	1.33333	4	10.3333	2.33333	-4.33333	14.6667	-1	-0.666667	0.333333			1-octen-3-ol	0.666667	0	-4	1.66667	-2.66667	18.3333	2.33333	1	8.66667	-1.33333	5.66667	2
		1-octanol	-0.333333	5.33333	14	4.66667	73	-5	0.333333	94	-7.66667	-0.333333	-5.33333	-6			1-octanol	0.666667	12	6.33333	0.666667	12.3333	8.66667	3	14.3333	0	-1	3.33333	-4			1-octanol	1	-3.33333	-1	2	12.3333	4.66667	0	3	7.5	1.33333	0	0
	Aldehydes	decanal	1	7.66667	1.66667	-0.666667	159.333	0	0.333333	124.667	0	0.666667	-4.66667	108.667		Aldehydes	decanal	-1.33333	1.33333	3.66667	3.66667	78	-0.333333	1.33333	90	0	-0.666667	-2	80.6667		Aldehydes	decanal	0.333333	-1	1.33333	1	2	17.3333	1.33333	1.33333	28	-0.333333	0	9.33333
		nonanal	0.333333	2	15.3333	-1.66667	125.333	0	0	129.667	0	-0.333333	-3	112.333			nonanal	0	-3	-5	1	109.667	-2.33333	2.66667	124	0	0.333333	3.66667	23			nonanal	0.666667	-2	-1	-0.25	81.6667	0	-2	100.667	0	0	0.333333	5.66667
		Z3-hexenal	1	13	-4	114	0	0	106.667	0	11.3333	0	99.6667	0			Z3-hexenal	0	-1	-3.33333	56	0	22	56.333	0	25.3333	2.33333	-3	18.3333			Z3-hexenal	-0.666667	2	2.66667	2.33333	8.66667	39.6667	1.66667	6	44	0	0.333333	-3.66667
		octanal	1.66667	52	16	76	0	91.3333	74.3333	0	64	-0.333333	115.667	0			octanal	-0.333333	-5	15.6667	-0.333333	4.66667	111.333	2.33333	16	124	0.666667	111.667	0			octanal	-0.333333	0	-3.33333	4.33333	-5	89.3333	-1.66667	-1.33333	121.667	0.666667	0.333333	17
		E2-hexenal	0.666667	0.666667	102.667	-1.33333	77	0	-1.33333	67	0	-2	-0.333333	12.3333			E2-hexenal	0	-2.33333	15.6667	-1	13	13.6667	-0.666667	32	10.3333	1.33333	-3.66667	1.33333			E2-hexenal	0.333333	0.333333	4	4	1.66667	11.6667	-1.33333	7.33333	14.3333	0	1.66667	-5.66667
	Esters	isobutyl acetate	-0.666667	11.3333	3.66667	0	101	-3.66667	0.333333	124	1.66667	0	-1.33333	46.6667		Esters	isobutyl acetate	0.333333	-5.33333	2.66667	-2	72.3333	-1.33333	-1.33333	90.3333	-2	2.66667	4.66667	-2		Esters	isobutyl acetate	-1	1.33333	3.66667	-1.66667	8.33333	11	-2.33333	1.66667	18.6667	-1.33333	-0.333333	5
		pentyl acetate	3	0	109.333	-1	76.3333	-2.33333	-1.33333	106.667	-1	0.333333	1.66667	-7			pentyl acetate	2	8.66667	29	-0.333333	63	0	-0.666667	54.6667	0	-1.33333	-2.66667	-5.33333			pentyl acetate	0.666667	-4	13	0.333333	3.66667	10	1.33333	6	10.6667	0.333333	1.66667	-0.333333
		ethyl butyrate	1.33333	-6.33333	55	-0.666667	152.333	0	-0.666667	118.667	0	0.333333	0	128.333			ethyl butyrate	1.33333	0	4.66667	-3.66667	74.6667	-2	0.333333	61	7.33333	0.666667	6.66667	24			ethyl butyrate	0	-2	1	0.666667	7	6.66667	0	3.66667	17.6667	-0.333333	0	3
		methyl butyrate	1.66667	-2	31.6667	-1.33333	100	-16.6667	-1.33333	68	0	0.333333	-0.666667	94.6667			methyl butyrate	1.33333	3	-2	0.666667	10	15.3333	0	11.3333	0.666667	-1.33333	-0.666667	15			methyl butyrate	0	-2.33333	0	4.66667	2	6.66667	1.66667	13.3333	2.33333	-0.333333	-1	0
		ethyl hexanoate	2	0	37	0	45.3333	-0.333333	1	28.6667	1.33333	-0.666667	0	-16.3333			ethyl hexanoate	2	4.66667	8.66667	4.66667	-2	15	0.666667	-3	16.3333	0.333333	-2.33333	-3.66667			ethyl hexanoate	0	3	3	1	-0.666667	21	0.666667	3.66667	21.3333	-0.333333	1.33333	-1.66667
		n-octyl acetate	0.333333	8.33333	30.3333	1	-2.66667	3.66667	1.66667	-1	3.66667	0	0	-4.66667			n-octyl acetate	-0.333333	-3	2.33333	1	2	1.66667	0	3.33333	1	2.5	1	-3			n-octyl acetate	0.333333	0.666667	0	0	1	15	0.666667	2	15.6667	-0.333333	-1.66667	2
		geranyl isovalerate	-0.333333	1.33333	4.33333	1.33333	-1.66667	-0.333333	0	-6.33333	-5	1	1	-0.666667			geranyl isovalerate	2.33333	-3	3	-0.333333	1.33333	3.33333	2.66667	3	0	-1	-0.666667	1.66667			geranyl isovalerate	-0.666667	-0.333333	3.66667	1	-1	11.3333	1	5	17.6667	1.66667	5	-3.33333
	Acids	isobutyric acid	0.666667	-1	-1.66667	0.333333	-9	-6.33333	0	1.33333	-8.33333	1.66667	1.66667	-0.666667		Acids	isobutyric acid	0.333333	-1.33333	1.66667	0.666667	10.6667	16	0	8.66667	1	0.333333	2.66667	-3		Acids	isobutyric acid	0	-1.33333	-0.666667	0.666667	1	15.6667	2.33333	4.33333	10.3333	1.33333	-1	-1.66667
		propionic acid	0.666667	-7	1.33333	1	-9	-3.66667	0.333333	-8	2	-0.666667	-1.66667	-2.66667			propionic acid	-0.333333	-1.33333	-2	0	-3.33333	5.33333	0	1	2	1	0	2.33333			propionic acid	0.333333	-3.33333	0.333333	0	6	8.33333	1.33333	6	1.66667	1.33333	0	-2
		acetic acid	-0.333333	-13.3333	-7.66667	-0.333333	-9.33333	-5.33333	-1.33333	-11.3333	-11.3333	-0.333333	-5	-10.3333			acetic acid	0	0	0.666667	0.333333	-0.666667	6	-0.333333	-2	-2	-0.333333	1	-1.33333			acetic acid	0	3	-2.33333	3.33333	9	1.66667	2	3.33333	6	-1	2.66667	4.33333
		pentanoic acid	0	4.66667	2.33333	-0.333333	-2	3.33333	0	1	3	0	-8.33333	4.33333			pentanoic acid	-0.666667	-0.333333	1.33333	0	-4	14	2.33333	0.666667	6.66667	-0.333333	0	1			pentanoic acid	1.33333	-2.66667	2.66667	3.33333	-5.33333	6.33333	-0.666667	1	16	1.66667	-3	5
	Others	2,3-butanedione	-0.333333	-3	-4.33333	-1.66667	-2	7	0	-0.333333	11.6667	-0.666667	0.666667	18		Others	2,3-butanedione	0.666667	-1.66667	-2	-2	0.666667	14	-0.666667	-1.33333	19	-1.33333	-5.66667	6.66667		Others	2,3-butanedione	0	1	0	-0.333333	2	23.3333	2	5	28	0	6	-7.66667
	Aromatics	p-cymene	0.333333	5.33333	-2	0.333333	156.333	0.333333	0	140	2.66667	-1.33333	3.66667	-4.66667		Aromatics	p-cymene	0.333333	-6	5	0.333333	111.333	0	-2	93.3333	0	1	-1.33333	5.33333		Aromatics	p-cymene	-0.333333	-1.66667	0.666667	1.33333	28	-2	2.33333	29.6667	0.666667	0.666667	-2.33333	-5
		acetophenone	0	13.6667	-1.33333	-0.333333	119	1	0	125.333	6.33333	0	0	75			acetophenone	0	-1.66667	21.6667	0.666667	43.3333	0	-0.333333	64.6667	0	0.333333	40.6667	0			acetophenone	0	-2	1.66667	0.666667	0.666667	10.3333	3.66667	2.33333	9.33333	1.66667	-1	4
		methyl salicylate	0	2	20.6667	-1.33333	83.6667	0	-0.666667	82.3333	0	2.33333	78.3333	0			methyl salicylate	-0.333333	0	0	0.333333	9.66667	8	2.66667	10	12.6667	6.66667	101.667	-0.333333			methyl salicylate	-0.666667	-1	-2.66667	4.33333	4	3.33333	2.33333	5.66667	8.66667	-0.333333	95.3333	0
		benzaldehyde	0.333333	-4	70	-0.666667	56.3333	-8	2	39.3333	0	-0.666667	-1.33333	28			benzaldehyde	0	3.66667	15.6667	3.66667	5	5	1.66667	11.6667	6.33333	-0.666667	-4	11.3333			benzaldehyde	0.333333	-2.33333	3	2.66667	-1.66667	5.66667	1	0.333333	16	-1.33333	7.33333	-4.66667
		phenylacetaldehyde	3	35	0	18.3333	60.6667	0	14.6667	59	0	1.33333	-0.333333	42.3333			phenylacetaldehyde	2	-0.666667	3.66667	0.333333	41.6667	1	3.66667	22	0	2	23.6667	0.333333			phenylacetaldehyde	-1.33333	-3.66667	3.33333	4.33333	9.33333	14	3.33333	25.3333	1.66667	0.666667	-0.333333	1
	Ketones	2-pentanone	0	-3.33333	-1.66667	-1	69.3333	0	-0.666667	77	0	0	2.33333	4		Ketones	2-pentanone	-0.333333	1.33333	2.66667	0.333333	11	14	-0.666667	11	6	0.666667	4	-7.33333		Ketones	2-pentanone	-1	3.33333	1	3	5.66667	-5	1	4.33333	7	-0.666667	-2.33333	2
		2-heptanone	-0.333333	-5	98.6667	-1	76.3333	0	-1	85.3333	0	-0.333333	2.66667	-10.6667			2-heptanone	0.666667	21.6667	17.3333	-1.33333	61.3333	2	4	41	0.666667	1.33333	1.33333	-6.66667			2-heptanone	-0.666667	0	1	6	-3	7.33333	0.666667	7	10.6667	0.666667	1	-4.66667
		6-methyl-5-hepten-2-one	-1	0	96.3333	0.666667	43.3333	0	-2.33333	35.3333	0.666667	-1	-3	-2.66667			6-methyl-5-hepten-2-one	3.33333	0	61	0	39	-0.666667	0.333333	45.3333	0	0	-5.33333	-4			6-methyl-5-hepten-2-one	1	-5.33333	12.6667	0.666667	6	7.66667	0	6.66667	1.66667	-1.33333	3.33333	5
	Sulfur	dipropyl disulfide	0	9	1	-0.333333	58.6667	3.33333	11.3333	107.667	2.33333	-0.666667	-3.33333	8.33333		Sulfur	dipropyl disulfide	1.33333	2.33333	2	2.66667	43.6667	0	1.33333	48	-2.33333	-0.666667	1.66667	-3		Sulfur	dipropyl disulfide	0.333333	5.66667	-3.66667	2.33333	3.66667	12.3333	2.33333	4.33333	16.3333	0	2.66667	-1.33333
		allyl disulfide	8.33333	34	0	-2	107	0	-1.66667	97.6667	0	0.333333	4.66667	9.33333			allyl disulfide	-0.666667	-3.66667	2.66667	2.66667	50	0	1	68.6667	0	-0.666667	-4.33333	1.66667			allyl disulfide	-0.666667	-1.66667	0	4.66667	33.6667	-0.333333	1	36.6667	0	-1	2.33333	-2.66667
		dimethyl trisulfide	-0.333333	-1.66667	14.3333	-1.66667	55.3333	0	-1.33333	61.3333	0	0	-1.33333	69.3333			dimethyl trisulfide	-0.666667	-1.66667	-2	-0.666667	6	11.6667	-1	27.3333	0	3	2.66667	-3			dimethyl trisulfide	0.333333	-0.333333	-2	1	32.3333	12	3.66667	15	7.33333	0	0	3.33333
		diallyl trisulfide	2	1	17.6667	-0.666667	86.6667	0	1	86	0	-0.333333	4.33333	-3.66667			diallyl trisulfide	1.66667	5.66667	-6.66667	1	37	1	3.33333	40	0	-0.666667	-2	-1			diallyl trisulfide	1	2	0.333333	0.333333	23.3333	7	0	15.3333	11.3333	1.33333	-4	5.33333
		dimethyl sulfide	-0.333333	4	2.33333	-1.66667	-10.3333	-9	-0.666667	-6.33333	-10	-1.66667	1.33333	-7.66667			dimethyl sulfide	0.333333	3	-1.66667	0.333333	-3	-3.33333	-2	1.33333	-4.33333	3	-2.66667	-8			dimethyl sulfide	1.33333	-4	1.33333	1.33333	1.66667	5	0.666667	-1	5.66667	1	-1.66667	-0.666667
		dimethyl disulfide	-0.333333	-6.66667	5.66667	0	-2	37.3333	1.33333	7	20	-0.333333	8.33333	19			dimethyl disulfide	0.333333	4.66667	-3.33333	-0.333333	3.66667	0.333333	-2.66667	5.66667	7	2	3.33333	-3.66667			dimethyl disulfide	0.333333	-1.66667	2.66667	-2	13.6667	8.66667	1.33333	4.66667	4.66667	-0.333333	0.666667	1
	Lactone	β-butyrolactone	0.666667	-4.33333	-3.33333	-0.333333	-2	1	-0.666667	7	-6.33333	0.333333	-2	5.66667		Lactone	β-butyrolactone	0	-6.66667	4.33333	-1	-2.66667	8	-1.33333	-1	4.66667	1.5	0.666667	-1		Lactone	β-butyrolactone	0.333333	-3	-3.33333	0	2	2.33333	-0.333333	-4	14.6667	0.666667	-2.66667	4
	Amines	N-methylpiperidine	-0.666667	1.33333	-4.33333	8.66667	0	43.3333	1.33333	0	43.3333	-1	7	-11		Amines	N-methylpiperidine	1	2	7	-1.66667	6.33333	12	-1.33333	2	13.3333	3.33333	7	-15		Amines	N-methylpiperidine	0.333333	-6.33333	-1.66667	-0.333333	7.33333	-6.33333	-3.66667	7.33333	-25.3333	0	6.33333	-6.33333
		dimethyl amine	0	-5.66667	-2	13.6667	6	-23.3333	10.3333	8	-51	-0.333333	-1.66667	-22.3333			dimethyl amine	0	-0.333333	-2	-0.666667	6.33333	-3	1	2	5	-1	-1	-7			dimethyl amine	0.666667	-1	-3	0.666667	8.33333	7.66667	-1.33333	12	-20.3333	-0.666667	5.33333	-6
		putrescine dihydrochloride	0.333333	-3.33333	-0.666667	1.33333	-2	-0.333333	1	-3.33333	2.33333	1.33333	-1	0.333333			putrescine dihydrochloride	0.333333	-5.66667	12.3333	5.33333	6.33333	-8.33333	-3.33333	2	17.3333	2	4.33333	-6.66667			putrescine dihydrochloride	0	-0.666667	2.66667	3.33333	5.33333	20	1.33333	-1	-7	1	6.33333	-3
		hexylamine	0.333333	1	0.333333	1.33333	7.66667	-7.66667	-0.666667	3.33333	-5.33333	-0.333333	4	-6.33333			hexylamine	0.666667	1.66667	2	-1	9	4	1.33333	2.66667	-0.333333	-0.333333	4.66667	5.33333			hexylamine	0.333333	0.666667	0	0.333333	5.33333	-1	-1	3.75	1.25	-0.666667	3.33333	-1.33333
		pentylamine	0.333333	-5.66667	-1.66667	-0.333333	5.66667	-8	0.333333	-1	0.666667	0	-4.66667	-3.66667			pentylamine	0.666667	1.33333	-3.33333	0.333333	8	5	0.666667	7	2.66667	-1.66667	2	-1			pentylamine	0	-0.333333	0.666667	-2	-4	9.66667	-0.25	2.25	3	2.33333	-2.66667	-0.666667
		pyridine	-0.333333	0.666667	-1.33333	-1.66667	9	-12.3333	-2	2	-1.66667	3	1	-3			pyridine	-0.666667	-0.333333	0.333333	0	3.33333	-3.33333	-0.666667	1.66667	-0.666667	1	-4	5			pyridine	-0.666667	-2	-0.666667	-1	1.66667	2	0	-2.66667	3	0.666667	-2.66667	-0.333333
