# Supplementary material for: Odorants for Surveillance and Control of the Asian Citrus Psyllid (Diaphorina citri)
Source: PLoS One. 2014 Oct 27;9(10):e109236. doi: 10.1371/journal.pone.0109236 (PMC4209970; doi:10.1371/journal.pone.0109236)
Supplement: Table S3 — Organoleptic properties of 61 activators and inhibitors (10−2). Odorant common name, IUPAC nomenclature, Chemical class, CAS number (CAS #), Odor type, Odor strength, Odor description, Vapor pressure, and FDA regulation are shown. Sources: The Good Scents Company (www.thegoodscentscompany.com); PubChem (pubchem.ncbi.nlm.nih.gov); ChemSpider (www.chemspider.com); Sigma (www.sigmaaldrich.com). * FDA permits: FDA PART 172 (food additives permitted for direct addition to food for human consumption); FDA PART 173 (secondary direct food additive permitted in food for human consumption); FDA PART 175 (indirect food additives: adhesives and components of coating); FDA PART 176 (indirect food additives: paper and paperboard components); FDA PART 177 (indirect food additives: polymers); FDA PART 178 (indirect food additives: adjuvants, production aids, and sanitizers); FDA PART 182 (Substances generally recognized as safe); FDA PART 182 (indirect food additives: polymers); FDA PART 184 (direct food substances affirmed as generally recognized as safe). # No information available. (XLS) [file pone.0109236.s004.xls]

## Sheet: Table S3
	Odorant	IUPAC Name	Chemical Classification	Cas#	Odor Type	Odor Strength	Odor Description	Vapor Pressure (mm/Hg @ 25.00 °C)	FDA Regulation*
	(+)-carvone	2-methyl-5-prop-1-en-2-ylcyclohex-2-en-1-one	Terpene	2244-16-8	spicy	medium	spice bread caraway	0.0656	#
	1-octen-3-ol	oct-1-en-3-ol	Alcohol	3391-86-4	earthy	high	mushroom earthy green oily fungal raw chicken	0.531	FDA PART 172
	1-hexanol	hexan-1-ol	Alcohol	111-27-3	herbal	medium	ethereal fusel oil fruity alcoholic sweet green	0.94	FDA PART 172
	methyl butyrate	methyl butanoate	Ester	623-42-7	fruity	medium	fruity apple sweet banana pineapple	31.1	FDA PART 172
	benzaldehyde	benzaldehyde	Aromatic	100-52-7	fruity	high	almond, fruity, powdery, nutty and benzaldehyde-like	1.27	FDA PART 182
	pyridine	pyridine	Amine	110-86-1	fishy	very high	sickening sour putrid fishy amine	22.7	FDA PART 172 FDA PART 177
	methyl salicylate	methyl 2-hydroxybenzoate	Aromatic	119-36-8	minty	medium	wintergreen mint	0.07	FDA PART 175 FDA PART 177
	2-heptanone	heptan-2-one	Ketone	110-43-0	cheesy	high	fruity spicy sweet herbal coconut woody	4.73	FDA PART 172
	2,3-butanedione	butane-2,3-dione	Other	431-03-8	buttery	high	strong butter sweet creamy pungent caramel	56.8	FDA PART 184
	dimethyl sulfide	methylsulfanylmethane	Sulfur	75-18-3	sulfurous	high	sulfury onion sweet corn vegetable cabbage tomato green wild radish	647	FDA PART 172
	pentanoic acid	pentanoic acid	Acid	109-52-4	acidic	#	#	1.81	FDA PART 172
	isobutyric acid	2-methylpropanoic acid	Acid	79-31-2	acidic	#	#	1.81	FDA PART 172
	α-terpinene	1-methyl-4-propan-2-ylcyclohexa-1,3-diene	Terpene	99-86-5	woody	medium	woody terpene lemon herbal medicinal citrus	1.638	FDA PART 172
	myrcene	7-methyl-3-methylideneocta-1,6-diene	Terpene	123-35-3	high	high	peppery terpene spicy balsam plastic	2.29	FDA PART 172
	nonanal	nonanal	Aldehyde	124-19-6	aldehydic	high	waxy aldehydic rose fresh orris orange peel fatty peely	0.532	FDA PART 172
	n-octyl acetate	octyl acetate	Ester	112-14-1	floral	medium	green earthy mushroom herbal waxy	0.194	FDA PART 172
	β-butyrolactone	oxolan-2-one	Lactone	3068-88-0	#	#	#	0.27	#
	2,4-hexadienal	(2E,4E)-hexa-2,4-dienal	Aldehyde	142-83-6	green	medium	sweet green spicy floral citrus	2.97	#
	Z3-hexenol	(Z)-hex-3-en-1-ol	Alcohol	928-96-1	green	high	green, grassy, melon rind-like with a pungent freshness	1.039	FDA PART 172
	decanal	decanal	Aldehyde	112-31-2	aldehydic	high	sweet aldehydic waxy orange peel citrus floral	0.207	FDA PART 182
	perillaldehyde	4-prop-1-en-2-ylcyclohexene-1-carbaldehyde	Terpene	18031-40-8	aromatic	medium	fresh green oliy grassy fatty mint cherry	0.043	#
	ethyl hexanoate	ethyl hexanoate	Ester	123-66-0	fruity	high	sweet fruity pineapple waxy green banana	1.66	FDA PART 172
	ZE-α-farnesene	(3Z,6E)-3,7,11-trimethyldodeca-1,3,6,10-tetraene	Terpene	26560-14-5	fruity	medium	green fruity apple blueberry pineapple	0.0005	FDA PART 172
	geranyl isovalerate	[(3E)-3,7-dimethylocta-3,6-dienyl] 3-methylbutanoate	Ester*	109-20-6	fruity	medium	green fruity apple blueberry pineapple	0.0005	FDA PART 172
	ß-caryophyllene	(1R,4E,9S)-4,11,11-trimethyl-8-methylidenebicyclo[7.2.0]undec-4-ene	Terpene	87-44-5	spicy	medium	sweet woody spice clove dry	0.0128	FDA PART 172
	6-methyl-5-hepten-2-one	6-methylhept-5-en-2-one	Ketone	110-93-0	citrus	medium	citrus green musty lemongrass apple	1.28	FDA PART 172
	allyl disulfide	3-prop-2-enyldisulfanylprop-1-ene	Sulfur	2179-57-9	alliaceous	high	alliaceous onion garlic metallic	1	FDA PART 172
	dimethyl trisulfide	methylsulfanyldisulfanylmethane	Sulfur	3658-80-8	alliaceous	high	sulfurous cooked onion savory meaty	1.07	#
	diallyl trisulfide	3-prop-2-enylsulfanyldisulfanylprop-1-ene	Sulfur	2050-87-5	sulfurous	high	garlic green onion metallic	0.105	#
	phenylacetaldehyde	2-phenylacetaldehyde	Aldehyde	122-78-1	green	high	green sweet floral hyacinth clover honey cocoa	0.368	FDA PART 172
	dimethyl amine	N-methylmethanamine	Amine	124-40-3	#	#	#	1520.28	FDA PART 173/FDA PART 176
	pentylamine	pentan-1-amine	Amine	110-58-7	fishy	high	ammoniacal fishy	30	#
	dimethyl disulfide	methyldisulfanylmethane	Sulfur	624-92-0	sulfurous	high	sulfurous vegetable cabbage onion	28.7	FDA PART 172
	hexylamine	hexan-1-amine	Amine	111-26-2	fishy	high	ammoniacal musty fishy	9.119	#
	citral	3,7-dimethylocta-2,6-dienal	Terpene	5392-40-5	citrus	medium	sharp lemon sweet	0.2	FDA PART 182
	p-cymene	1-methyl-4-propan-2-ylbenzene	Aromatic	99-87-6	terpenic	high	fresh citrus terpene woody spice	1.46	FDA PART 172
	δ-3-carene	3,7,7-trimethylbicyclo[4.1.0]hept-3-ene	Terpene	13466-78-9	citrus	medium	sweet citrus	3.72	#
	α-humulene	(1E,4E,8E)-2,6,6,9-tetramethylcycloundeca-1,4,8-triene	Terpene	6753-98-6	woody	medium	woody	0.00812	#
	E-β-Ocimene	(3E)-3,7-dimethylocta-1,3,6-triene	Terpene	3779-61-1	herbal	medium	sweet herbal	1.56	#
	sabinene hydrate	4-methyl-1-propan-2-ylbicyclo[3.1.0]hexan-4-ol	Terpene	546-79-2	herbal	medium	minty eucalyptus green terpene	0.0746	#
	Z3-hexenal	(Z)-hex-3-enal	Aldehyde	6789-80-6	green	high	green fatty grassy weedy fruity apple	11.2	#
	acetophenone	1-phenylethanone	Aromatic	98-86-2	floral	high	sweet pungent hawthorn mimosa almond acacia chemical	0.397	FDA PART 172
	propionic acid	propanoic acid	Acid	79-09-4	acidic	high	pungent acidic cheesy vinegar	4.227	FDA PART 178/FDA PART 184
	octanal	octanal	Aldehyde	124-13-0	aldehydic	high	aldehydic waxy citrus orange peel green fatty	2.068	FDA PART 172
	acetic acid	acetic acid	Acid	64-19-7	acidic	high	sharp pungent sour vinegar	15.7	FDA PART 172/FDA PART 173/FDA PART 184
	terpinolene	1-methyl-4-propan-2-ylidenecyclohexene	Terpene	586-62-9	herbal	medium	fresh woody sweet pine citrus	1.13	FDA PART 172
	pentyl acetate	pentyl acetate	Ester	628-63-7	fruity	high	ethereal fruity banana pear banana apple	3.5	#
	isobutyl acetate	2-methylpropyl acetate	Ester	110-19-0	fruity	medium	sweet fruity ethereal banana tropical	13	FDA PART 172
	Z2-hexanol	hexan-2-ol	Alcohol	626-93-7	winey	medium	chemical winey	2.63	#
	dipropyldisulphide	1-propyldisulfanylpropane	Sulfur	629-19-6	alliaceous	high	sulfury earthy burnt green onion	0.735	FDA PART 172
	ethyl butyrate	ethyl butanoate	Ester	105-54-4	fruity	high	fruity juicy fruit pineapple cognac	12.8	FDA PART 182
	E2-hexenal	(E)-hex-2-enal	Aldehyde	6728-26-3	green	high	green banana aldehydic fatty cheesy	4.624	#
	γ-terpinene	1-methyl-4-propan-2-ylcyclohexa-1,4-diene	Terpene	99-85-4	terpenic	medium	oily woody terpene lemon/lime tropical herbal	1.08	FDA PART 172
	(+)-limonene	1-methyl-4-prop-1-en-2-ylcyclohexene	Terpene	5989-27-5	citrus	medium	citrus orange fresh sweet	1.54	FDA PART 182
	(-)-limonene	1-methyl-4-prop-1-en-2-ylcyclohexene	Terpene	5989-54-8	terpenic	medium	terpene pine herbal peppery	1.54	FDA PART 182
	citronellal	3,7-dimethyloct-6-enal	Terpene	106-23-0	floral	high	sweet dry floral herbal waxy aldehydic citrus	0.28	FDA PART 172
	neryl acetate	[(2Z)-3,7-dimethylocta-2,6-dienyl] acetate	Terpene	141-12-8	floral	medium	floral rose soapy citrus dewy pear	0.0256	FDA PART 172
	putrescine hydrochloride	butane-1,4-diamine	Amine	333-93-7	#	#	#	2.555	#
	(-)-α-pinene	(1S,5S)-4,7,7-trimethylbicyclo[3.1.1]hept-3-ene	Terpene	7785-26-4	terpenic	medium	sharp warm resinous fresh pine	3.49	#
	(-)-β-pinene	7,7-dimethyl-4-methylidenebicyclo[3.1.1]heptane	Terpene	127-91-3	herbal	high	dry woody resinous pine hay green	2.4	FDA PART 172/FDA PART 175
	1-octanol	octan-1-ol	Alcohol	111-87-5	waxy	medium	waxy green orange aldehydic rose mushroom	0.11	FDA PART 172/FDA PART 175/FDA PART 177/FDA PART 178
	2-pentanone	pentan-2-one	Ketone	107-87-9	fruity	high	Etherial, diffusive and sweet banana-like with fermented woody nuance	38.6	FDA PART 172
